# Supplementary material for: LincRNA01703 Facilitates CD81+ Exosome Secretion to Inhibit Lung Adenocarcinoma Metastasis via the Rab27a/SYTL1/CD81 Complex
Source: Cancers (Basel). 2023 Dec 9;15(24):5781. doi: 10.3390/cancers15245781 (PMC10742068; doi:10.3390/cancers15245781)
Supplement: Supplementary file 1 [file cancers-15-05781-s001.zip]

Archive with 3 entries (3 files):
- File S1 Full pictures of the Western blots.pdf
- Supplemental table S3 Original data for RNA seqencing.xlsx
- Supplementary Tables S1 and S2.pdf
