# Supplementary material for: LincRNA01703 Facilitates CD81+ Exosome Secretion to Inhibit Lung Adenocarcinoma Metastasis via the Rab27a/SYTL1/CD81 Complex
Source: Cancers (Basel). 2023 Dec 9;15(24):5781. doi: 10.3390/cancers15245781 (PMC10742068; doi:10.3390/cancers15245781)
Supplement: Supplementary file 1 [file cancers-15-05781-s001.zip › Supplemental table S3 Original data for RNA seqencing.xlsx]

## Sheet: A549 gene_count_matrix
V1	A549_V	A549_V	A549_1703	A549_1703
Y_RNA	0	0	0	0
Z97192.2	0	0	0	0
KHDC4	4636	4442	6192	5943
DCAF1	3443	3482	4388	4403
CAB39L	123	131	112	116
KCNH6	0	0	0	0
EHD4	3256	3202	3469	3461
AC008453.2	0	0	0	0
RNU6-104P	0	0	0	0
AC016931.1	0	0	0	0
RN7SL675P	0	0	0	0
AL596451.1	0	0	0	0
AP4S1	1019	1027	1096	1111
RN7SL840P	0	0	0	0
OR2Z1	0	0	0	0
DUXAP1	0	0	0	0
MAPK8	1603	1584	2158	2097
DYNLRB1	4702	4439	5417	5399
MIR8084	0	0	0	0
AC112229.3	91	208	210	257
AC007608.2	0	0	0	0
DNAJC19P2	0	0	0	0
DTNBP1	600	576	764	755
HMCN2	7	4	7	8
EFL1P1	10	32	24	34
AC095041.1	0	0	0	0
RABL3	1844	1795	2066	2003
RN7SL683P	0	0	0	0
LINC00909	369	349	348	369
MIR1238	2	2	0	0
DPPA5P2	0	0	0	0
B4GALNT2	45	45	36	37
KRT31	0	0	0	0
AC112786.1	0	0	0	0
MTRES1P1	0	0	0	0
PRELID3BP3	0	0	0	0
AC103563.4	0	0	0	0
ARL4AP1	0	0	0	0
AC023469.2	0	0	0	0
AC093525.2	750	67	0	1
STMP1	1944	1903	1995	1950
SLU7	2201	2170	3250	3168
FOXL2NB	39	37	42	39
AC073130.3	23	20	22	22
RBM5	4479	4367	5545	5403
AC009065.4	36	32	25	56
EPPIN	0	0	0	0
LEMD1	0	0	0	0
AL117355.1	0	0	0	0
RN7SKP225	0	0	0	0
RAVER1	3505	4390	5392	5157
RHPN1-AS1	45	41	43	40
CCNC	2990	2972	3716	3683
RNU6-1133P	0	0	0	0
TRAV8-4	0	0	0	0
AC136431.2	0	0	0	0
AC046195.1	0	0	0	0
AL445685.3	0	22	287	24
RNU6-800P	0	0	0	0
USPL1	1614	1607	2022	1998
AC008125.1	0	0	0	0
MXRA7	3915	4480	4249	4967
CLIP4	1875	1813	2928	2777
MIR548I2	0	2	0	0
HIPK2	18308	17605	24486	23553
SLC7A5	137179	133685	165553	161332
P2RY12	4	4	0	0
AL158066.2	1	1	1	1
Z95118.1	0	0	0	0
AC005682.1	5	5	0	9
AL022069.2	0	0	0	0
ASB9P1	3	4	10	10
RNU6-564P	2	0	0	0
RNA5SP321	0	0	0	0
RN7SL656P	15	9	12	8
MUPP	0	0	0	0
DEFB128	0	0	0	0
Telomerase-vert	0	0	16	10
AC027045.1	0	0	0	0
CICP16	40	39	49	47
PLLP	213	179	304	311
RBL2	2424	2387	3288	3257
LINC01946	0	0	0	0
TSFM	2232	2186	796	2352
TXNP7	0	0	0	0
TUBB2A	2654	2760	2505	2788
RN7SL719P	0	1	1	1
NXPH1	0	0	4	4
DNHD1	377	328	659	661
OR2L2	0	1	0	0
AL157935.2	22	22	94	97
C3	2828	2771	4015	3971
AC092794.1	0	0	0	0
SUMO3	5234	4878	5754	5351
LINC02339	0	0	0	0
RFC3P1	0	0	0	0
AC108053.1	6	0	0	0
AC131956.3	0	0	0	0
SIGLEC8	0	0	0	0
AC138466.5	4	6	0	4
RNU7-29P	0	0	0	0
AC009533.1	1255	1233	1605	1607
CST6	0	0	0	0
RNA5SP534	0	0	0	0
DAB1	0	0	0	0
CLEC17A	0	0	0	0
AC106038.1	7	10	26	28
AC006960.3	0	0	0	0
AL592183.1	96	86	137	120
AC016995.1	0	0	0	0
Metazoa_SRP	0	0	0	0
PPP2R2D	2599	2500	2656	2580
LINC02229	0	0	0	0
AC136428.1	0	0	0	0
LINC02412	0	0	0	0
FXN	1163	1068	1452	1321
AC092989.1	0	0	0	0
AL391883.1	0	0	0	0
AL352984.2	0	0	0	0
CFD	267	255	331	326
CXorf58	0	0	0	0
PMF1-BGLAP	186	574	524	67
AC127029.1	0	0	0	0
ZNF192P1	0	0	5	0
AC130454.1	0	0	0	0
AL359771.2	0	0	0	0
SNORD1C	1	1	1	1
CCDC137P	0	0	0	0
AC015631.1	0	0	0	0
C1QTNF9	0	0	0	0
AC060780.2	30	9	34	34
COPRSP1	0	0	0	0
RTRAFP2	0	0	0	0
PWWP2A	1275	1313	1308	1301
DNAJA1P2	0	0	0	0
AC062028.1	0	0	0	0
AL353743.1	181	173	231	250
AL606469.1	0	0	0	0
ADGRE4P	0	0	0	0
AC010153.1	0	0	0	0
AL157944.1	0	0	0	0
SLC9B1P4	0	0	0	0
LINC02090	0	0	0	0
RNFT2	385	195	464	466
UXT	1702	1787	2025	2143
HLA-S	0	0	0	0
RYR2	16	16	33	34
RNA5SP505	0	0	0	0
Z97192.1	0	0	0	0
LINC02574	0	0	0	0
ZP3	1272	1226	1359	1335
TYW1B	361	354	445	427
RNU6-426P	0	0	0	0
IL22	0	0	0	0
IRAIN	21	26	12	15
AC110995.1	0	0	0	0
AC020718.1	0	0	0	0
ARHGAP27P1-BPTFP1-KPNA2P3	498	493	623	626
AC092059.1	0	0	0	0
AL121762.1	0	0	0	0
AC091953.6	0	0	0	0
AC104260.2	0	0	4	4
AL390879.1	113	124	164	154
AC008766.1	0	0	0	0
PCDHGA12	0	0	0	0
HCFC2P1	0	0	0	0
MAGIX	44	47	110	112
MEIS1-AS3	0	0	0	0
AP002985.1	36	39	93	96
METTL25	150	152	138	133
BUD23	7177	7136	7691	7546
ATP6V1E1P1	30	46	48	99
AC108046.1	0	0	0	0
SLC2A3P1	7	3	5	5
RAB34	9944	9653	10805	10504
CEACAMP7	0	0	0	0
AC027228.3	3	4	7	7
OR14C36	0	0	0	0
AC107882.1	0	0	0	0
FCGRT	643	573	662	585
SULT2B1	660	631	1089	1048
ARHGAP12	3248	3224	4220	4159
CLPX	4327	4241	5737	5577
AC010451.3	0	0	0	0
MTFR1L	1364	1319	1644	1588
ADAMTS14	0	0	0	0
A2ML1-AS1	0	0	0	0
AP000907.1	0	0	0	0
MIR6770-2	1	0	0	0
TSPY11P	0	0	0	0
AC068137.1	0	0	0	0
AC093107.2	6	6	6	7
TICAM2	5	0	1	30
MRPL3	8359	8110	9799	9551
NDUFV2P1	302	93	399	101
RNU6-813P	0	0	0	0
AC108734.2	0	0	0	0
SUGT1P4-STRA6LP	0	0	0	0
AC012409.2	4	3	0	0
C1orf131	1240	1234	1641	1630
LINC02639	0	0	0	0
DGCR8	3694	3614	4317	4213
DYNLL1P2	6	0	0	3
AP001626.1	0	0	0	0
AL022329.2	0	0	0	0
BTBD3	2644	2605	3588	3542
AC008752.1	0	0	0	0
RARRES1	37	34	48	50
CAMK4	7	7	0	0
NAA11	0	0	0	0
AC004765.1	0	0	0	0
AC026471.4	18	15	23	11
HMGXB4	2319	2306	2882	2926
FER1L6-AS2	0	0	0	0
AC010336.2	6	2	3	0
AC013828.1	0	0	0	0
PHBP5	5	7	8	8
KCNK17	0	0	0	0
ZNF518B	444	459	672	669
AC012572.1	0	0	0	0
DDN	13	13	0	0
MIR4458	0	1	1	0
GTSCR1	0	0	0	0
ERC1	4431	4366	4968	4953
LINC02822	0	0	0	0
AL121782.1	0	0	3	0
RN7SL141P	0	0	0	0
WASH4P	224	263	333	304
AC017007.2	0	4	0	4
AL391645.1	0	0	0	0
SCARNA8	7	21	2	4
AC073188.2	0	0	0	0
AL132838.1	0	0	3	6
ZNF302	1494	1451	2250	2192
RPS6KA3	7392	7272	9851	9737
NF2	6681	6394	5970	5644
SSC5D	0	0	27	22
AC005487.1	0	0	0	0
AC005178.1	0	0	0	0
RNU6-988P	0	0	0	0
MROH2B	0	0	0	4
PPIAP80	0	0	0	0
RAPGEF5	287	283	267	265
AC010336.5	3	0	0	0
KRTAP20-1	0	0	0	0
AC026150.1	15	12	8	13
ZACN	16	22	5	13
RPL7AP51	0	0	0	0
RN7SL706P	0	0	0	0
NOS1	0	0	0	0
AC108199.1	0	0	0	0
AC073324.1	0	1	0	0
ALKBH1	1317	1310	1489	1474
KAT5	3254	3305	3947	4020
OR2AT2P	0	0	0	0
GLRXP1	0	0	0	0
LINC02164	0	0	0	0
NDFIP1	5181	4843	5666	5290
AC007620.1	0	0	0	0
MRPS36P4	0	0	0	0
MIR378B	0	0	0	0
LINC00973	553	549	501	529
CLDN7P1	0	0	0	0
AL513365.1	4	7	4	7
AC243964.3	205	192	208	201
AL121583.1	3	3	10	10
RNU6ATAC33P	0	0	0	0
AGAP10P	231	228	298	316
MIR1181	1	1	1	1
AC100800.1	0	0	0	0
AC024896.1	48	45	74	68
SLC9A3P2	0	0	0	0
AC092805.1	0	0	0	0
LINC00299	0	0	0	0
ATXN1	531	530	661	638
AC011479.1	0	0	572	0
AP001979.1	0	0	0	0
SNORD115-36	0	0	0	0
EPN2-AS1	20	14	0	0
ASB1	3648	3526	4118	3986
AC005518.2	0	0	0	0
H2AZP2	0	7	0	7
KBTBD8	132	130	180	177
MRPL40P1	7	7	0	0
AC115284.4	57	51	77	78
KLHL41	9	9	10	6
AC007182.3	0	0	0	0
AC134698.1	0	0	0	0
AP001042.2	0	0	0	0
MTND3P13	0	0	0	0
AC012005.2	0	0	0	0
SERPIND1	0	0	0	0
AC023024.1	21	10	79	42
AL133523.1	0	0	0	0
AC084809.1	0	0	0	0
MRPS34	8319	8076	8532	8305
RNU6-492P	0	0	0	0
AC010680.2	5	9	13	11
AP003396.2	0	0	0	0
FAM74A7	0	0	0	0
ERICH1	1123	1192	1309	1400
AL022162.1	19	14	4	0
AC037487.2	0	0	0	0
AC069288.1	55	417	4174	501
SHMT2	12420	12146	13016	12738
SESTD1	1345	1339	1525	1484
OR5BS1P	0	0	0	0
KPNA2P2	0	0	0	0
ALG1	2442	2518	2883	2688
FAM160B1	1930	1909	2438	2391
ASB13	1689	1638	1547	1542
LINC00707	593	599	513	486
AC005180.1	9	9	4	3
AL357552.2	0	0	0	0
NDUFB4P9	0	0	0	0
CCDC150	560	579	813	815
ASTN2	389	392	588	595
AC084759.3	8	7	0	0
AL021918.5	0	0	0	0
MIR17	0	0	0	0
AC011447.6	0	0	0	0
AL110505.1	0	0	0	0
RNU6-884P	0	0	0	0
PRKACG	0	0	0	0
GSTA4	467	467	781	744
AC129915.3	0	0	0	0
AL049737.1	0	2	0	0
AC093916.1	0	0	0	0
AL513550.1	95	96	108	103
GTF3AP2	0	0	0	0
AC008808.1	0	0	0	0
RN7SL809P	15	7	21	24
AC097634.2	0	0	0	0
AKAP14	0	0	0	0
AC022730.1	0	0	0	0
SNORD92	0	2	0	0
RALGAPA1P1	308	212	284	250
LAMP3	0	0	10	10
AC023866.2	0	0	0	0
RNU6-627P	0	0	0	0
AC008443.7	0	0	0	0
SSU72P3	0	0	0	0
AL391988.1	227	205	272	233
AC063952.2	4	4	10	7
PSMD13	10326	9293	11625	10310
OR7G2	0	0	0	0
HLA-Z	3	0	0	0
AXIN2	914	884	986	985
MIR1252	0	0	0	0
AL139379.1	0	0	0	0
ATL3	7686	7508	9070	8880
AC124854.1	0	0	0	0
PGA4	0	0	0	0
POLR2A	17203	16539	21144	20112
AL121579.1	0	0	0	0
THYN1	551	535	701	693
SYF2P1	0	0	0	0
DAOA	0	0	0	0
SREBF1	4501	4341	5194	5000
AC013457.1	0	0	0	0
TNKS	3475	3365	4496	4413
FAM230A	0	0	2	0
LPL	0	0	0	0
AC011611.4	0	0	0	0
AL135927.1	0	0	0	0
ANGPTL7	0	0	0	0
MTCO3P24	0	0	0	0
CAPZA2	7017	6837	8526	8248
APOBEC3G	0	6	2	0
MIR548Y	0	0	0	0
RNU6-566P	0	0	0	0
RNU7-104P	0	0	0	0
HLA-DRB9	0	0	0	0
MIR550B2	0	0	0	0
DAGLB	2657	2649	3058	3077
AL589765.1	0	0	2	0
AP000961.1	0	0	0	0
AL161797.1	0	0	0	0
PDE8A	4228	4206	5935	5818
ARHGEF33	0	0	0	0
HSPA12B	278	247	326	280
PHBP7	0	0	0	0
AC007736.1	0	0	0	0
LINC01276	0	0	0	0
MYO1G	0	0	0	0
SNORA22C	3	3	2	2
AC138207.7	6	6	7	14
C10orf88	904	878	1083	1031
TAS2R8	0	0	0	0
TMEM248	7373	7222	9445	9222
AC092723.5	0	0	0	0
ITCH-AS1	0	0	0	0
AC020910.1	0	0	0	2
RNY1P2	0	0	0	0
AC068880.1	0	0	0	0
NISCH	2813	2729	4034	3919
AL161909.1	1352	973	1977	1424
SGF29	1149	1114	1333	1348
ST13P6	19	42	26	49
MCPH1	1631	1609	2109	2076
AC092114.1	0	0	0	0
AC026202.3	0	1	0	1
DOCK1	5387	5267	6663	6564
PABPC1P11	0	0	0	0
AC138466.4	0	0	0	0
PAN3-AS1	17	13	25	25
POM121	8580	8273	10304	9699
AP003037.1	0	0	0	0
FO681548.1	0	0	0	0
AC093827.3	14	29	12	18
LINC01933	0	0	0	0
AC063979.1	0	0	0	0
AL158032.2	0	0	0	0
NME2P1	1962	434	2072	475
CCPG1	3553	3459	4580	4513
MUC3A	88	85	90	89
SIRLNT	15	7	7	8
TP53BP2	3418	3314	4003	3889
AC006366.1	0	0	0	0
PMS2P10	24	43	44	41
AC002451.1	8	7	7	7
MTDHP4	0	0	0	0
AC026402.2	0	0	0	0
ZNF629	4950	4762	5859	5558
NAP1L3	40	34	60	61
PTGER4P2-CDK2AP2P2	0	0	0	0
PDCD2L	2109	2056	2328	2304
LINC02527	0	0	0	0
FADS2	16398	15987	12250	11926
MIR7156	0	0	0	0
AL035696.3	0	0	0	0
H3-4	4	0	9	5
AC072046.1	0	0	0	0
SLC25A46	3000	2975	3905	3846
HINFP	755	710	843	821
QRSL1P2	0	0	0	0
AC108059.2	0	0	0	0
AC009090.2	0	0	0	0
TMEM151B	0	9	25	27
MIR92A1	0	1	0	0
AC099677.2	0	0	0	0
GLULP5	0	0	0	0
SETP4	0	0	0	0
AL391219.1	0	0	0	0
AC114748.1	0	0	0	1
MIR6754	3	0	0	0
PDCD6IP	7096	6886	8665	8436
PRY	0	0	0	0
AC012404.2	0	0	0	0
FBXL3	1814	1737	2124	2158
RPS5P2	0	0	0	0
ACSS1	1721	1677	1895	1860
LIMS1	5751	5390	6693	6395
TVP23A	37	33	49	44
AC063919.2	0	0	0	0
AC084375.1	0	0	0	0
TMEM106A	0	0	0	0
GBP4	0	0	21	18
MIR488	0	0	0	0
AL022345.3	0	0	2	1
AL354751.2	0	0	0	0
AC010332.2	0	0	0	0
VWCE	38	35	53	52
AC007463.2	0	0	0	0
HNRNPA1P33	604	696	766	887
CORO6	160	143	188	210
AC026412.4	0	0	0	0
AC004774.1	0	0	0	0
LINC01934	0	0	0	0
AC099066.3	2	0	3	3
NSMCE1	1725	1685	2000	1960
RNU6-1222P	0	0	0	0
SRSF6P2	29	58	33	86
DSG1	0	0	0	0
GMPR	10	10	0	18
IFITM3P3	2	4	0	0
AC008948.1	0	0	0	0
AL109766.1	0	0	0	0
DUX4L12	2	2	1	2
AL133456.1	0	0	0	0
AL136295.3	0	4	4	2
HMGB1P12	0	0	0	0
CNOT8	2227	2096	2767	2698
AC097381.3	0	0	0	0
AL359764.1	0	0	0	0
AC105206.2	25	20	37	28
AL008582.1	3	2	3	2
RNU6-1236P	0	0	0	0
SERPINA6	16	16	36	36
AC092377.1	0	0	0	0
LNCOC1	38	38	56	60
AC120498.7	0	0	0	0
AC073862.4	0	0	0	0
AL132655.7	0	0	0	0
AC104117.1	0	0	0	0
AL512770.1	82	89	120	98
GRM1	4	4	3	3
MKI67P1	0	6	0	0
RPS20P24	0	0	0	0
ZBTB20-AS3	0	0	0	0
AL353752.1	0	0	0	0
AC103739.2	0	18	11	10
AL109917.1	0	0	0	0
SFXN4	3023	2940	3266	3196
AC108519.1	9	11	4	4
AL683813.2	0	0	0	0
LTB	102	103	64	57
CHST12	833	820	1072	1058
DPPA5P4	0	0	0	0
AC079760.2	0	0	0	0
AF129075.2	2	2	2	6
BAIAP2L2	889	872	948	845
CASD1	1028	1016	1527	1463
RPS4XP1	19	19	18	12
AC092159.3	0	0	0	0
AC011487.3	4	4	0	0
TRPC4	0	0	0	0
KRT75	0	0	0	0
PPIAP29	2105	1559	2844	1955
LINC01989	0	0	0	0
AL713851.1	0	0	0	0
MCTP2	0	0	0	0
AC012360.3	452	446	457	454
CDK11A	2179	2143	2668	2440
FOXC1	1433	1410	1473	1403
NDUFA5P3	0	0	0	0
AL035420.2	0	0	0	0
AL049697.1	19	9	37	18
AC018450.1	0	0	0	0
AC107075.1	16	11	16	13
WRAP53	2482	2473	2598	2619
SNHG5	9129	9234	12365	12528
OR5AR1	0	0	0	0
AC110011.1	0	0	0	0
EARS2	5904	5739	6771	6655
MTREX	6044	5813	8289	8003
AC073641.1	0	0	0	0
LYPLA1P3	46	44	65	65
AC079340.3	0	0	0	0
DHRS7B	633	639	581	580
AP3M1	5445	5328	7772	7543
EPS8L3	175	166	137	141
AP005899.2	0	0	0	0
AL109806.2	0	0	0	0
RNU6-720P	0	0	0	0
RPS13	19338	19995	21873	22552
AC087289.3	311	62	242	143
CHCHD3	5469	6100	6044	6765
AC093791.1	0	0	0	0
RN7SKP280	0	0	0	0
CAPSL	0	0	0	0
AC244102.4	0	0	0	0
GPX1P2	0	4	0	0
AL591438.2	0	2	1	1
ADAM20	0	0	0	0
LINC01554	0	0	0	0
FKBP11	662	629	865	803
AL356094.1	0	0	0	0
AL662844.1	0	0	0	0
PHKB	4979	4922	6135	6030
RNU6-410P	0	0	0	0
MIR3065	0	0	0	0
RPL31P14	0	0	0	0
DEFB135	0	0	0	0
CHFR	1969	1902	2228	2162
CYP2T1P	59	46	102	90
LINC02056	0	0	0	0
OR4M2	3	6	8	1
AC131055.1	0	0	0	0
SLC5A7	0	0	0	0
SRSF10	9122	9137	11601	11677
MIR8069-2	0	0	0	0
TRAV15	0	0	0	0
IGHV1-2	0	0	0	0
GCATP1	12	13	39	34
ADAM20P2	0	0	0	0
RNU6-730P	0	0	0	0
FP236240.3	2	2	0	0
MESD	6667	6636	8642	8669
HSPD1P6	0	0	3	2
LINC02233	0	0	0	0
ATP1B3	7648	7411	8587	8218
PDCD2	2966	2946	3275	3225
C20orf141	0	0	0	0
AC113404.2	0	1	0	0
RPL31P9	0	0	0	0
IMPACT	1519	1482	2058	2013
RAB40AL	15	8	19	10
AC055716.2	7	0	0	0
AC008745.1	4	2	0	0
ELOCP19	25	12	19	14
ZNF608	165	151	159	149
AC000093.1	195	49	90	80
AC122688.1	0	0	0	0
MT1F	25	24	16	16
NME5	0	0	0	0
IGKV3D-25	0	0	0	0
AP005019.1	0	0	0	0
AC008133.1	0	0	0	0
AL133329.1	0	0	0	0
FAHD2P1	0	0	0	0
CRYBA1	0	0	0	0
AP000790.1	0	0	0	0
AC022826.1	0	0	0	0
AL591543.1	0	0	0	0
RNA5SP286	0	0	0	0
MIR3714	0	0	0	0
NHLH1	13	17	0	0
PRPF8	58934	57614	67391	65748
BIRC7	205	176	238	222
AC113189.3	0	0	22	10
AC005832.3	0	0	0	0
MIR5705	0	0	0	0
DDX11	4477	4277	5514	5203
ANKZF1	1203	1184	1531	1552
MAS1	0	0	0	0
AC104837.2	0	0	0	0
TSLP	0	0	0	0
LDHD	27	27	61	61
AD000671.2	0	207	117	192
AC092669.1	0	0	0	0
SNORA75	3	6	8	2
MIR718	0	0	0	0
LINC02460	0	0	0	0
AC002428.2	0	0	0	0
OTULIN	3173	3089	4021	3950
MIR564	1	1	1	1
KANK3	72	86	86	89
RNA5SP190	0	0	0	0
FABP2	0	0	0	0
BCRP9	0	0	0	0
AC113368.1	0	0	0	0
AC078955.1	0	0	0	0
HMGA2	3296	3314	4724	4734
AC012360.1	0	0	0	0
AC109927.2	0	0	0	0
ERP27	0	0	0	0
BTF3P3	0	0	3	2
OR5T1	0	0	0	0
LINC01327	0	0	0	0
ZC3H6	64	64	160	161
AL356489.1	0	0	0	0
BTBD9	644	621	794	761
CDK7	2365	2280	2648	2520
HMGB3P24	0	9	17	16
TUSC3	1844	1822	2382	2297
IGLV5-45	0	0	0	0
SLC35F2	4670	4501	5093	4927
SLC49A4	881	869	1121	1103
AC024022.1	0	0	0	0
AC064799.2	0	0	0	10
SH3TC2-DT	0	0	0	0
LINC02784	0	0	0	0
AC136352.4	0	0	0	0
RPL35AP24	0	0	0	0
COL6A1	804	780	1291	1208
GPR17	0	0	0	0
AL357153.1	0	0	0	0
PCDHGB1	116	116	149	155
CDKL5	1386	1373	2400	2370
AC034110.1	0	0	0	0
RPL32P9	0	0	0	0
CCDC75P1	0	0	0	0
ING2	585	584	602	594
COL27A1	3513	3415	5026	4921
AL513477.2	7	7	14	12
SOCS7	2894	2869	3722	3671
PDHA2	0	0	0	0
CLPTM1LP1	0	0	0	0
OR5AL1	0	0	0	0
TBX4	0	0	0	0
RPL26P6	7	12	7	15
MIR6853	0	0	0	0
ZCWPW2	10	15	8	12
AC023283.1	15	3	15	15
NKAIN3	20	15	0	0
AP000432.2	0	0	0	0
AC095057.2	0	0	0	0
SDHDP4	0	0	0	0
TRIM41	3552	3402	4471	4368
C1QA	0	0	0	0
ARHGEF10	5506	5413	6646	6507
LINC02244	0	0	0	0
TSC22D1	3503	3435	4461	4359
FAM227B	17	21	56	44
AC010320.5	0	0	0	0
FAM83A	14	15	12	10
MIR3131	0	0	0	0
PSMA6P4	0	0	0	0
SLC17A2	0	0	0	0
AC009511.3	0	0	0	0
TRAV8-3	0	0	0	0
AC111170.3	4	4	15	18
SNORA62	0	0	0	0
AL772155.2	0	0	0	0
RPSAP32	0	0	0	0
RNU6-570P	0	0	0	0
AC104982.2	0	0	0	0
UNK	2454	2380	2808	2726
PPIAL4D	0	0	0	0
MRPS21P1	0	0	0	0
AC092848.2	0	0	0	0
AC245047.1	0	0	0	0
PCDHA12	249	281	753	637
SCAPER	392	402	495	536
PDRG1	2039	1983	2213	2178
PUM2	7234	7123	9575	9361
TSPY23P	0	0	0	0
NUBP2	3300	3143	3789	3618
AC090206.1	7	6	13	13
AC016027.1	19	30	55	55
RN7SL443P	0	0	0	0
AC019294.1	0	0	0	0
RNU6-88P	2	1	0	0
FAM71E2	0	0	4	0
TIPRL	3520	3454	4338	4252
WNT5A	20	19	55	54
AC139149.1	21	13	14	34
AC004009.3	0	0	0	0
SLC11A2	2731	2653	3337	3273
AC073896.1	25	63	150	77
AC000050.2	0	0	0	0
CASP16P	0	0	0	0
STAU2-AS1	0	0	0	0
LDOC1	3099	2993	3691	3588
RPL12P6	15	46	23	22
RN7SL148P	0	0	0	0
NPM1P35	0	0	0	0
ZNF738	210	213	305	294
SPSB2	1199	1096	1283	1187
LINC01176	78	57	98	106
RPL21	31832	29129	38438	34690
AL139395.1	0	0	0	0
AL139035.2	0	0	0	0
THRB-AS1	0	4	10	10
ZNF299P	0	0	0	0
PIAS3	2482	2380	3125	3026
AC117503.2	31	38	43	31
TULP1	0	0	0	0
AC007092.1	0	0	0	0
AC004054.1	0	0	0	0
OR2T10	0	0	0	0
IGHV1OR15-1	0	0	0	0
RPS24P6	0	0	0	0
C21orf62	0	0	0	0
AC103798.1	0	0	6	3
AC005692.2	0	0	0	0
AL683807.2	0	0	0	0
AC117469.1	0	0	0	0
AL137058.2	72	30	285	54
TRAV1-1	0	0	0	0
AC008799.2	0	0	0	0
AL603839.1	0	0	0	0
AC009558.2	0	0	0	0
AC073257.2	0	0	0	0
CUBNP2	0	0	0	0
SHC4	0	0	7	0
AC104629.1	0	0	0	0
THBS3	452	432	655	624
LINC02697	0	0	0	0
MIR6820	4	1	1	1
AL355390.1	0	0	0	0
SPDYE19P	3	1	11	4
RPL35AP28	0	0	0	0
EEF1DP1	46	73	21	69
RN7SL488P	0	0	0	0
AC012615.5	0	0	0	0
AC009220.3	4	10	16	14
C1DP4	0	0	0	0
IGHJ2P	0	0	0	0
AC110994.1	0	3	0	6
TTTY14	0	0	0	0
COQ10A	759	741	808	805
ATR	2991	2934	3968	3925
AC055855.1	22	19	44	46
MIR934	0	0	0	0
AC116361.1	0	0	0	0
PXN	16024	15005	16991	15501
AC104117.4	0	0	0	0
LILRP1	0	0	0	0
FP671120.6	5658	5495	10669	10127
AC073365.1	0	0	0	0
CAPZA1P1	0	0	0	0
RPSAP48	0	0	0	0
NAPEPLD	1034	979	1558	1472
AC008514.1	0	0	0	0
AL590609.1	0	0	0	0
MIR6847	1	1	1	1
AC093655.1	0	0	0	0
AC108449.3	0	0	0	0
AC007128.2	21	25	46	67
U6	0	0	0	1
AC084337.2	0	7	0	6
DEXI	1531	1597	1735	1715
MVP	6880	6606	7597	7335
FAM234A	2935	2773	3575	3363
SNHG20	942	1034	1503	1205
AC124864.1	0	0	0	0
SLC35E1	3196	3125	3802	3685
AC036214.1	0	0	0	0
AL353747.1	0	0	0	0
LINC01088	0	0	0	0
AC006478.2	0	0	0	0
OLFM1	527	515	638	612
RNA5SP48	0	0	0	0
TMEM161BP1	0	0	0	0
RNU7-48P	2	1	0	0
HNRNPAB	24438	24962	28015	28751
AC074024.1	0	0	0	0
Z77249.2	0	0	0	0
TRDJ3	0	0	0	0
CLTRN	43	38	116	103
AC127024.4	18	17	10	18
AL162408.1	0	0	0	0
RNU6-922P	0	0	0	0
HGC6.3	0	0	0	0
PRSS3P3	0	0	0	0
AL160314.1	0	0	7	7
GNB2	10978	10345	11181	10488
MTND5P24	0	0	0	0
AC008534.1	0	0	0	0
VCY	0	0	0	0
TMEM239	0	0	0	0
KNL1	2553	2538	3626	3551
AC087276.3	0	0	0	0
RN7SKP175	1	1	1	1
RNU6-462P	0	0	0	0
CNTF	60	46	94	105
YIPF7	0	0	0	0
MADCAM1	19	16	16	9
RPS7P10	212	209	280	251
AC090409.1	0	0	8	7
AL161722.2	0	0	0	0
LMO2	22	22	30	30
AC128709.3	0	0	0	0
RNA5SP401	0	0	0	0
CTBP2P4	150	56	223	82
AL354953.1	0	0	27	0
IGHV1-69	0	0	0	0
AC087276.1	0	0	7	5
AL449403.2	4	4	0	0
FAM107B	13564	13453	15790	15588
RNA5SP308	0	0	0	0
NEK1	427	421	701	691
IGLV2-18	0	0	0	0
ENO4	0	0	0	0
TBX20	200	203	221	207
MIR3180-3	0	0	0	0
AC024267.6	0	0	0	0
NOS2	0	0	16	0
TNFAIP8L1	970	904	998	940
CTU1	355	350	424	428
PLEKHA2	2238	2182	2419	2361
SLC5A4P1	0	0	0	0
KRT18P67	0	0	0	0
AC011774.1	11	0	0	0
AC100827.5	0	0	0	0
C5orf22	1564	1539	2136	2089
AC008763.2	0	0	45	3
INTS2	2976	2892	4241	4121
TMPRSS11E	0	0	0	0
ATRN	7005	6812	8905	8652
RPS2P15	3	4	0	1
FAM236D	0	0	0	0
SIRPB2	0	0	0	0
TMCC2-AS1	0	0	0	0
OR2T35	0	0	0	0
KIF4B	144	184	163	219
RNU7-170P	3	2	1	1
IGHV1-17	0	0	0	0
MIR4675	0	0	0	0
BTBD10P2	0	0	0	0
PLD4	0	0	2	0
PPP1R1C	56	57	90	87
AL137139.1	0	0	0	0
PRPH2	0	0	0	0
HOTTIP	10	11	12	12
OR7E84P	0	0	0	0
AC092650.1	8	10	6	8
TSPY4	0	0	0	0
MIR4540	0	0	0	0
AC012146.1	0	0	0	0
IGHV7-81	0	0	0	0
AC079781.3	0	0	0	0
RN7SKP263	0	0	0	0
AC123768.4	41	17	44	38
SERBP1P3	3	4	0	0
TMC6	427	455	494	520
RN7SKP178	0	0	0	0
TBC1D29P	0	0	0	0
SLC4A1AP	2451	2513	3283	3313
AC018638.5	253	213	236	217
FRMD6-AS2	0	0	0	0
AC099518.4	3	0	11	7
RPL7P13	0	0	0	0
MRPL9	3313	3242	3536	3468
AP003385.5	0	2	2	5
AP001630.1	0	0	0	0
LINC02269	0	12	37	27
AL356473.1	0	0	0	0
RNU5E-3P	0	0	0	0
MIR4260	3	3	1	1
AP002812.3	3	2	1	0
AL358972.1	0	0	0	0
MIR7108	0	0	0	2
TRMT112	7831	7691	9285	9108
SMIM34B	0	0	0	0
RBM48	547	548	788	796
PEAK3	0	0	0	0
WFDC1	0	0	0	0
NOTCH2NLA	575	643	725	724
SLC6A18	0	0	0	0
UQCC1	3179	3087	3616	3559
AL589182.2	125	141	156	163
AC090753.1	0	0	0	0
AL162584.1	0	0	0	0
RPL5P32	0	0	0	0
MUCL3	6	0	10	10
RBM17P4	0	0	0	0
NPLOC4	18814	18063	21570	20815
RNU6-1141P	0	0	0	0
LINC01649	0	0	0	0
PGBD4P8	0	0	0	0
RNU2-44P	0	0	0	0
AF222684.1	0	0	0	0
COL26A1	82	95	242	227
AC008628.2	0	0	0	0
METAP2P1	0	0	0	0
AL353771.1	0	0	0	0
AC074051.3	0	0	0	0
NCKAP1P1	0	0	0	0
NAMPTP1	1666	1723	2496	2792
AC010163.1	0	0	0	0
SNCA-AS1	0	0	0	0
XRCC6P4	0	0	0	0
PADI1	287	249	292	273
TCF4	71	67	67	67
CPA1	0	0	0	0
BCL11A	0	0	4	4
RNU6-1292P	0	0	0	0
GPNMB	152	150	182	175
AC020558.6	42	33	34	34
ELOCP27	0	0	0	0
RNA5SP137	0	0	0	0
PHF12	3372	3300	4252	4167
OR4A41P	0	0	0	0
TAF12	862	876	1166	1166
IGHV3-15	0	0	0	0
LINC02645	0	0	0	0
RGP1	4345	4229	5107	4970
RHEBP1	549	435	694	497
MIR1205	0	0	2	0
AC099501.1	0	0	9	10
TRBJ2-4	0	0	0	0
MMP24	6263	6087	7024	6825
C4A-AS1	0	0	5	0
LINC02712	0	0	0	0
LINC00327	0	0	0	0
RPL27P12	0	0	0	0
AC008537.2	77	89	97	104
SUDS3	3136	3052	4117	4041
EIF4A2P4	0	0	0	0
FAM209A	4	0	9	9
ARNT2	4688	4628	5849	5727
MTRNR2L13	0	0	0	0
HOXC6	163	147	195	181
C5orf63	110	142	233	284
KAZALD1	167	166	206	188
TMPRSS11BNL	0	0	0	0
AC093106.2	0	0	0	0
EML4	8424	8332	12376	12159
AC087883.2	0	0	0	0
HNRNPA3P1	3	0	5	7
KIR2DL3	0	0	0	0
RNU6-596P	0	0	0	0
CR383656.8	0	0	0	0
ALDH5A1	2163	2133	2403	2371
TEDDM2P	0	0	0	0
AC093890.2	0	0	0	0
AP004782.1	0	0	0	0
SYNGR2	8646	8290	9594	9168
RN7SKP207	0	0	0	0
ZNF300P1	0	0	0	0
VSIG10	1399	1385	1823	1803
HFM1	0	0	0	0
BORCS8-MEF2B	308	258	507	483
CDY9P	0	0	0	0
AC025030.2	0	0	3	4
LILRA1	0	0	0	0
LINC02684	0	0	0	0
POLR3C	3256	3224	4095	4034
DDX41	5380	5273	6115	6027
RNA5SP356	0	0	0	0
SGCEP1	0	0	0	0
RN7SL845P	0	0	0	0
AC068473.1	0	0	0	4
AP001615.1	0	0	0	0
NKD1	257	252	340	320
OR4K5	0	0	0	0
RBM47	3243	3215	4312	4235
AC078980.1	0	0	0	0
SNORA17B	1	1	1	1
AC000362.1	0	0	0	0
TRAPPC1	4826	4525	5411	5052
DOT1L	4318	4120	5115	4822
SNORA70G	0	0	0	0
AP002906.1	0	0	0	0
PRODH2	31	31	13	0
NPR1	17	7	59	53
AC003092.2	0	0	0	0
ARL8B	3425	3371	4252	4180
AL445675.1	0	0	0	0
TMEM200B	20	14	8	10
AC009965.2	0	0	0	0
MICA	1312	1310	1444	1414
AC027449.1	0	0	0	0
SCMH1	1380	1360	1476	1394
DGKA	175	174	297	264
SELENOWP1	0	0	0	0
TUBAP12	0	0	0	0
LINC01516	0	0	0	0
AC074183.2	154	105	140	135
COL5A3	30	28	45	42
AC007920.1	0	0	0	0
RN7SL388P	1	0	0	0
RNA5SP416	0	0	0	0
AC004923.2	0	0	0	1
AC025287.5	1	2	0	0
REG1CP	0	0	0	0
MEA1	4671	4587	4936	4910
AC093605.1	0	0	0	0
AC011481.1	4	10	11	6
AC022973.2	0	0	5	4
SLC44A5	34	37	83	79
MIR7975	0	0	0	0
AC011477.4	0	0	0	0
PAK4	9332	9177	10575	10353
AC093028.1	0	0	0	0
NLRC3	25	24	57	43
RN7SL497P	0	0	0	0
MIR1184-3	0	0	0	0
AC138696.1	252	0	497	0
AL645608.3	0	2	0	0
AL445487.1	0	0	0	0
PLIN4	21	21	114	97
AC092593.1	0	0	0	0
DNM1P5	0	0	0	0
UROC1	0	0	0	0
LINC02868	0	0	0	0
AC091304.1	0	0	0	0
RNU6-1262P	2	2	2	4
AC026748.3	0	0	0	0
RPL7AP49	6	3	18	7
MIRLET7I	1	1	2	2
WSB1	2647	2612	3322	3294
UBXN6	2461	2347	2600	2516
AL589655.1	0	0	0	0
AC006028.1	0	0	0	0
POTEKP	0	0	0	0
PYGL	7435	7417	8825	8797
AC092608.1	0	0	0	0
AC106873.2	1	4	0	0
CNTNAP2-AS1	0	0	0	0
AL627223.1	0	0	0	0
ADAMTS4	0	0	0	10
AC009118.1	0	0	0	0
RTL3	0	0	0	0
AC008764.3	0	0	0	0
LINC02049	0	0	0	0
AC104623.2	0	0	0	0
TMPRSS5	0	0	0	0
RNU1-78P	0	0	0	0
IGHD4-17	0	0	0	0
NFKBIL1	479	471	718	718
SAA3P	0	0	0	0
BTF3P6	3	6	3	3
TEX41	295	280	262	258
AL132655.1	0	0	0	0
LINC02280	32	32	37	43
AC116424.1	0	0	0	0
TRAP1	22356	21817	24516	23971
AL353147.1	0	0	0	0
AP001885.2	23	15	7	7
AC023632.1	0	0	0	0
SURF1	767	765	860	820
LINC00200	0	0	0	0
RN7SL461P	0	0	0	0
SNORD114-29	0	0	0	0
AC004923.3	0	0	0	0
RNU6-344P	0	0	0	0
NACC1	8569	7994	10179	9476
GHRH	0	0	0	0
NPM1P31	0	0	0	0
FTLP18	0	0	0	0
RPL9P13	0	0	0	0
RNU6-909P	0	0	0	0
RNU7-143P	0	0	0	0
AC007240.3	28	25	30	29
AC016868.1	0	0	0	0
IGKV2-4	0	0	0	0
OBSCN	1050	971	1545	1477
TCP11X2	0	0	0	0
RPL23AP90	0	4	0	1
FAM66D	12	12	13	14
TMEM165	2918	2898	3219	3152
AC005670.3	2089	2137	2745	2863
AC116353.4	0	0	0	0
KAT6A	5493	5342	7531	7366
FAM149A	223	227	212	216
MIR18A	0	0	0	0
OFD1P15Y	0	0	0	0
LINC02813	0	0	0	0
RNU6-266P	0	0	0	0
AL590560.1	0	0	0	0
AC068491.2	0	0	0	0
RNA5SP410	0	0	0	0
RPL36A-HNRNPH2	1107	1240	1618	1739
OR2M7	0	0	0	0
KCND3	15	15	19	19
C20orf197	0	0	0	0
MIR4330	0	0	0	0
RHBDD3	1178	1148	1274	1219
AC079064.1	0	0	0	0
MMEL1-AS1	0	0	0	0
HLF	204	201	304	295
AL627422.1	0	0	0	0
MIR374C	0	0	0	0
ETDA	0	0	0	0
KCNQ5	24	27	10	10
RNU4-38P	0	0	0	0
AL512637.2	0	0	0	0
RN7SL223P	0	0	0	0
LBX2-AS1	139	158	209	221
AP000640.1	14	13	20	21
AC145625.2	0	0	0	0
AL136131.2	0	0	0	0
RPL38P6	0	0	0	0
RPL7AP9	0	0	4	4
AL162586.1	19	10	43	27
AC124891.1	0	0	0	0
AL731563.1	0	0	0	0
CICP5	17	13	14	16
AC112487.1	0	0	0	0
SNORD114-17	0	0	0	0
RNF222	7	7	0	0
EEF1GP5	0	0	0	0
RN7SL803P	0	0	0	0
TREHP1	0	0	0	0
BRI3P1	3	0	0	0
AC004948.1	7	4	2	4
AL353732.1	0	0	0	0
SNX18P23	0	0	0	1
GABRB2	0	0	0	0
MIR210HG	22	19	43	55
AL365356.2	0	0	0	0
GLYR1	7555	7423	9112	8985
AL049780.2	12	11	6	9
EEF1A1P25	0	0	0	0
EGR3	0	0	0	0
AC008539.1	0	0	0	0
U8	0	0	0	0
SMIM15-AS1	5	10	0	6
MYH15	107	105	189	195
AC011511.1	166	156	336	244
FANCE	562	521	666	641
DDR2	10	10	29	25
AC073592.7	0	0	0	0
AC126177.1	0	0	0	0
IGKV1D-13	0	0	0	0
AL356299.2	19	13	38	35
AC009754.1	0	0	0	0
NUDT16L1	1064	1033	1160	1108
MACROH2A1	17147	16838	18704	18237
AL133493.2	0	0	0	0
AC004522.3	0	2	0	0
AP000757.2	50	63	58	60
LINCMD1	0	0	0	0
BX119904.1	0	0	0	0
CU633904.3	0	0	0	0
AC074032.1	17	19	43	37
RNA5SP255	0	0	0	0
AC100779.1	0	0	0	0
RPL39P33	0	0	0	0
AL358334.3	6	7	0	0
AC005303.1	0	0	0	0
AC110749.1	3	0	0	0
RN7SKP64	0	0	0	0
AMY2A	0	0	0	0
SLC35E2A	289	315	309	368
NUDT9	1156	1137	1297	1273
RPL10AP5	0	0	0	0
ZW10	1975	1953	2297	2259
AC025043.1	2	0	0	0
AL024507.2	52	58	35	41
GDF11	770	666	909	867
PHACTR2-AS1	0	0	0	0
TEX14	0	0	10	0
RNU4-28P	0	0	0	0
THRB-IT1	0	0	0	0
WNT8B	0	0	0	0
AC006487.2	0	0	0	0
RAC1P1	0	0	0	0
AC005614.2	0	0	0	0
AC136932.1	0	0	0	0
AC134698.2	0	0	0	0
AC239809.1	0	0	0	0
GIMAP5	0	0	0	0
UQCR10P1	0	0	0	0
GRM8	0	0	4	5
GVQW3	747	717	932	901
RPL22P18	0	0	0	0
SNORA36A	1	1	2	2
DIO3OS	44	35	117	107
CYSLTR1	0	0	0	0
ESCO2	2258	2265	3224	3204
AL133371.3	5	0	0	0
AC124057.1	0	0	0	0
HM13-IT1	22	13	23	24
AC026120.1	0	0	0	0
AC021151.1	0	0	0	0
AL136171.2	0	0	2	3
SYNJ2	5247	5052	5530	5277
CNGB3	0	0	0	2
EXOC7	11110	10890	12558	12272
PPIL1	3506	3395	4174	4076
TEX49	0	0	0	0
AC023421.1	0	0	0	0
AC009134.1	0	0	0	0
AC021451.2	0	0	0	0
RPS28P8	0	0	0	0
AC091180.1	0	0	0	0
ZNF567	1200	1203	1825	1804
MIR6077	0	0	0	0
BX322534.1	0	0	0	0
AC019193.4	0	0	0	0
AC078929.1	0	0	0	0
AL157838.1	39	39	72	55
ZNF763	0	0	0	0
ADRB1	87	78	85	85
AC073023.1	0	0	0	0
OR12D3	0	0	0	0
AC069234.1	0	0	0	0
TMEM221	34	28	0	22
MIR8079	0	0	0	0
GAPDHP63	0	0	0	0
MIR6071	0	0	0	0
AL022098.1	0	0	0	0
AC084756.1	0	0	0	0
EIF4B	45482	44649	59526	58812
CTNNBL1P1	0	0	0	0
LINC00957	31	26	9	10
CNR1	31	32	3	1
AC004836.1	0	0	0	0
AC013271.1	66	203	8	250
AC087430.1	0	0	0	0
AC245100.4	37	42	46	45
MTCO2P16	0	0	0	0
DZANK1	283	270	351	336
PGR-AS1	0	0	0	0
AL445493.2	0	0	0	0
AC006001.4	2	3	2	3
AC022413.1	27	28	32	22
AL157402.1	0	0	0	0
GPR141	0	0	8	13
VPS35P1	0	0	0	0
AC011551.1	0	0	0	0
MAT2B	3198	3160	4031	3968
AC135507.2	0	0	0	0
RN7SL106P	0	0	0	0
AL031727.2	0	0	0	0
TRBJ2-1	0	0	0	0
AC068533.3	0	0	0	0
STAG3	482	451	994	924
IRX1	0	0	0	0
OR52N1	0	0	0	0
AC007568.1	0	0	0	0
LINC00892	0	0	0	0
AC006449.7	0	0	0	0
APEX1	17218	16870	19995	19673
MNS1	304	305	465	473
AC016382.1	0	0	0	0
AL354950.1	0	0	0	0
AC093525.4	27	30	34	31
MIR1302-9	0	0	0	1
CCNG2P1	0	0	4	4
KRCC1	764	772	1021	1028
AC087879.1	0	0	0	0
SPINK13	0	0	0	0
SNORD115-18	0	0	0	0
AC020909.2	0	0	0	0
AL160270.1	0	0	0	0
WASH6P	747	807	1089	962
ZG16	0	0	6	7
AC119677.1	0	0	0	0
PNPT1	4613	4641	6048	6046
UBE2Q2P6	7	0	5	6
RTL10	2011	1964	2531	2450
AC021678.1	0	0	0	0
AC108721.2	0	0	0	0
MTAPP2	0	0	7	7
RNA5SP514	0	0	0	0
TMEM209	1996	1970	2714	2694
RPL5P22	0	0	0	0
MIR6851	4	2	9	7
ZNF485	55	57	143	136
AL157770.1	0	0	0	0
AC009237.17	0	0	0	0
UTP11	2328	2336	3147	3076
AL031681.1	0	0	0	0
PCDHB13	18	18	16	15
DDX49	2602	2493	2887	2807
MTCYBP6	0	0	0	0
ZRANB2	3329	3358	4754	4712
HMGN2P8	0	0	0	0
CXorf38	1614	1563	1969	1865
IGIP	54	54	97	94
TRMT112P1	0	0	0	0
AC083801.2	0	0	0	0
AC087427.1	0	0	0	0
AC139834.1	0	0	0	0
SMURF2P1	53	29	34	26
NR1D2	1106	1095	1371	1357
HS6ST1P1	94	110	116	205
ELOCP23	0	0	0	0
MAEL	0	0	0	0
Z98742.1	0	0	0	0
LYPD8	0	0	0	0
AL590068.3	0	0	0	0
FAM153A	0	0	0	0
APOOP1	0	0	6	6
AL136455.1	0	0	0	0
VN1R85P	0	0	0	0
NUP210P2	0	0	0	0
RPL22P5	0	0	3	2
AL360012.1	1	1	1	0
AC010883.3	21	22	34	28
AP001922.2	0	0	0	0
AC125634.1	0	0	0	0
RPL23AP86	3	0	0	4
ROBO3	335	337	336	308
AC079953.1	0	0	0	0
LINC02809	5	4	4	4
COX6A1P3	0	0	0	0
GSDMA	0	0	0	0
RNU7-7P	0	0	0	0
SMAD9-IT1	0	0	0	0
RNU6-139P	0	0	0	0
SNORA74	0	0	1	1
AC093510.1	2	4	3	6
OGFOD1	5617	5443	7272	7056
AC099654.6	0	0	0	0
ARHGAP9	0	0	0	0
BMPER	195	208	213	225
RUNX1T1	0	0	0	0
LINC02605	7	7	0	0
CBX6	5829	5586	6914	6663
AGGF1P1	37	30	31	34
AP000281.2	0	0	0	0
GGTLC5P	0	0	3	0
TNPO1	25711	24631	35338	33869
LMF1	276	264	336	330
PPIAP83	0	0	0	0
PRPF38AP2	6	10	3	13
OR14K1	0	0	0	0
AC079061.1	0	0	0	0
AP001042.1	0	4	0	6
AC135068.3	0	0	0	0
CUPIN1P	0	0	0	0
DOCK10	4095	4031	6504	6353
AC104634.1	0	0	0	0
TLR3	58	58	101	94
KCNJ18	0	0	0	0
RNU6-91P	0	0	0	0
ASS1P13	4	0	4	0
AC114802.1	0	0	0	0
AC095038.3	0	0	0	0
AP003025.2	0	0	0	0
RGS1	0	0	0	0
LRIF1	1779	1737	2650	2580
DNAH3	0	0	0	0
OR2Y1	0	0	0	0
HYDIN	7	6	8	0
LINC01780	0	0	0	0
KIF17	53	44	123	102
RN7SL783P	0	0	0	0
TAS2R39	0	0	4	4
AL022324.4	0	0	0	0
KLF10	6360	6377	7754	7739
LCT-AS1	0	0	0	0
AC009271.2	0	0	0	0
RHOU	1368	1308	1134	1102
RPL21P4	0	0	4	4
AC010997.5	0	0	12	0
AC004263.1	21	18	21	23
AL139095.5	0	0	0	0
GSTA11P	0	0	0	0
AC004542.5	1	1	1	1
PRKD1	232	217	364	357
TPT1P6	4	4	0	0
FEZF1-AS1	0	0	0	0
RNU6ATAC2P	0	0	0	0
AL160272.1	0	0	0	0
MARCHF5	2834	2777	3508	3406
PNP	7258	7140	7846	7685
EPS15-AS1	3	3	0	0
BARX1-DT	0	0	0	0
SNORD115-24	0	0	0	0
SLC39A12	0	0	0	0
TYMP	63	50	109	91
RNU6-1132P	0	0	0	0
AC109635.4	0	0	4	0
AC008737.2	0	0	0	0
AC025423.4	0	0	0	0
OR5C1	0	0	0	0
AC092078.3	0	0	0	0
AC068831.5	0	0	10	5
POLR2J2	605	206	393	243
ASXL3	0	0	0	0
PATE2	0	0	0	0
TUBB8P5	0	0	0	0
LYNX1	25	25	63	62
AC127502.1	253	347	311	372
AL121753.2	73	98	110	130
MIR449B	0	0	0	0
ZNF776	1040	1038	1533	1494
ERVMER34-1	16	16	13	13
MPTX1	0	0	0	0
AC092567.2	0	0	4	4
LINC01338	0	0	0	0
FP671120.10	0	1	0	1
GSK3A	11801	10887	13656	12686
RPS2P16	10	4	13	11
RAD17P1	0	0	0	0
AC104692.2	0	0	0	0
GOLGA5P1	0	0	0	0
ZNF30	530	516	592	583
AC104459.1	0	0	0	0
AC016601.1	0	0	0	0
SPIN4-AS1	0	0	0	0
AC087477.3	0	0	0	0
RNU6-72P	0	0	0	0
AL078604.2	7	10	0	0
AC245297.1	0	0	0	0
AC018554.1	0	0	0	0
ANKRD16	849	852	942	947
AC022616.7	0	0	0	0
AL121809.1	0	0	0	0
HAP1	58	61	92	92
TPTE2P6	0	0	18	19
IL21R	0	0	0	0
CTAGE12P	0	3	0	0
MYLK2	34	34	45	39
GMPPA	2287	2223	2274	2193
AC090985.1	0	0	0	0
RPLP2	31697	31889	35409	35475
LINC01918	0	0	0	0
DMTN	3242	2947	3618	3303
ZNF730	0	0	0	0
RPL7AP50	24	10	25	20
AC009014.4	0	0	0	0
IMMTP1	0	0	0	0
AL355365.1	0	0	0	0
APOBEC3H	0	0	0	0
AC092447.9	0	0	0	0
COX5AP2	0	0	0	0
AC006441.1	6	5	0	0
H2BW3P	0	0	0	0
HBS1L	2590	2558	3337	3283
RPL9P32	0	0	0	0
RPL5P12	0	0	0	0
LATS1	2174	2136	2771	2637
RNU6ATAC11P	0	0	0	0
AL354984.2	0	0	0	0
AC007998.5	0	0	0	0
LINC02077	0	0	0	0
RNU4-41P	0	0	0	0
AL512330.1	0	0	0	0
LINC02397	0	0	0	0
AC008395.1	1	3	0	0
PITHD1	2336	2265	2560	2468
RNA5SP206	0	0	0	0
RNU6-642P	0	0	0	0
LINC02119	0	0	0	0
AC099811.3	0	0	0	1
SNTB1	196	184	205	199
AL034369.1	0	0	0	0
AP002414.4	0	0	0	0
BNIP3P34	0	0	0	0
SPINK1	0	0	0	0
NEIL1	487	452	626	582
TUBB8B	0	0	0	0
ADH1A	0	0	0	0
RPL5P15	0	0	0	0
RNU6-181P	0	1	3	3
AC115282.1	0	0	0	0
LINC02746	0	0	0	0
SNRPD3	8148	8026	9884	9686
CRHR2	0	0	0	0
RPSAP36	0	0	4	4
NOS2P1	0	0	0	0
C1QL1	921	898	956	915
THEMIS	0	0	0	0
LOXL1	25	26	0	0
SPNS1	2212	2255	2644	2504
ZNF737	0	0	28	28
AC006511.1	0	0	0	0
RPL10P2	0	0	0	0
FOXJ2	2598	2550	3073	2999
AC080128.2	0	0	0	0
AL357093.2	7	4	2	4
SART1	8372	8603	9461	9789
AC004921.1	0	0	0	0
CRYZL2P	316	323	480	481
SLC7A11-AS1	30	34	52	60
LINC01880	0	0	0	0
AC005086.4	0	0	0	0
KDELC1P1	0	0	0	0
RNA5SP52	0	0	0	0
MTURN	334	334	450	443
LYSMD4	420	435	567	555
DNAJC19P4	0	0	0	0
FAM216A	1403	1374	1716	1729
CSPG4P3Y	0	0	0	0
AC015911.5	0	0	0	0
TUBBP6	0	0	0	0
AL136442.1	0	0	0	0
AC015688.2	0	0	0	0
AC108452.1	0	0	0	0
AC069444.1	0	0	0	0
UBE2MP1	428	808	513	869
RNU6-503P	0	0	0	0
AC004943.2	510	507	585	546
AC114291.1	37	36	41	55
PDE3A	2101	2059	2298	2235
AC139887.2	156	152	156	183
SHISA9	0	0	0	0
RNA5SP326	0	0	0	0
NIN	4116	4096	5863	5815
NANP	1584	1545	2213	2188
RNU6-803P	0	0	0	0
FABP7P2	0	0	0	0
AC109329.1	0	0	0	0
RPL5P4	9	46	23	22
AC008060.4	0	0	0	0
AC012313.4	44	49	90	96
AC243829.4	0	0	0	0
SNORA51	8	15	17	61
AC091132.3	52	51	74	69
AL354897.2	0	0	0	0
AC093763.2	0	0	0	0
RNA5SP200	0	0	0	0
CGB7	29	24	33	30
MAGEB2	0	0	0	0
CETP	0	0	0	0
EIPR1	2546	2436	2540	2408
AC005695.1	0	0	0	0
NSUN2	12044	11900	14064	13787
MARCHF9	462	452	381	378
AL365434.2	0	0	0	0
AC112198.2	0	0	0	0
AC009093.1	3	3	0	0
AC004846.2	8	7	6	5
AP3D1	11097	10768	12552	12249
AL592114.3	17	0	0	12
RAC1P5	0	0	0	0
NLK	931	879	1235	1166
AC020911.3	6	8	6	12
AL953862.1	0	0	0	0
LINC01299	0	0	0	0
KDM2B	2898	2830	3605	3508
AL365255.1	0	0	0	0
MFAP4	13	0	35	30
AC092865.2	0	0	0	0
AL049873.2	0	0	0	0
OR1I1	0	0	0	0
TMEM265	59	49	8	48
RNU6-953P	0	0	0	0
LINC01508	0	0	0	0
LETM1	8445	8217	10022	9718
RNU2-8P	0	0	0	0
AL354811.1	2	0	1	0
AC097522.2	0	0	0	0
AC126474.2	147	136	279	258
NELFE	4324	4269	4940	4830
MIR3688-2	0	0	0	0
5S_rRNA	0	0	0	0
AL117339.3	9	9	2	0
WAC	7027	6932	9444	9234
XAGE2	0	0	0	0
AC044810.2	0	0	0	0
TUSC1	205	193	231	222
MIR450A2	0	0	0	0
AL138688.1	0	0	0	0
HDAC10	135	85	211	200
CCDC198	226	217	285	285
AC132938.6	13	13	0	0
COX20P1	18	106	33	160
C3orf14	832	825	992	964
AL512353.1	41	36	32	34
AL928596.1	0	0	0	0
AC123595.2	13	15	9	10
IFI6	119	124	193	165
RNU6-367P	0	0	0	0
AC005342.1	0	0	0	0
PDHB	3215	3110	4217	4066
RNU6-901P	0	0	0	0
MARK2P8	0	0	0	0
VN1R81P	1	3	2	2
MIR4500HG	55	52	35	27
PKP4P1	22	36	55	22
IGKV2D-28	0	0	0	0
AL451069.3	35	35	83	61
FP671120.8	2	2	3	3
AC093392.2	0	0	2	0
BTF3L4P3	0	0	0	4
AC135050.2	0	0	0	0
SYNPO	5719	5522	7286	6994
ARL5AP5	0	0	0	0
PHOX2B-AS1	0	0	0	0
FRG2MP	0	0	0	0
AL133346.1	3	0	0	0
AC091304.4	0	0	0	0
Z84492.2	0	0	0	0
AL022318.1	0	0	0	0
AC007326.5	15	5	11	3
AC091825.2	2	2	2	2
SEMA6A	23	22	18	17
AC021037.1	25	38	19	38
AC007684.1	0	0	2	3
GNG5P2	0	3	0	10
N4BP2	950	921	1387	1380
H4-16	24	41	45	73
AC024560.1	0	0	6	0
AC093844.1	0	0	0	0
KRT17P8	0	0	0	0
C6orf47	928	913	981	963
HAVCR1	7046	7315	8578	8954
AL355301.1	0	0	0	0
AC002529.1	0	0	0	0
DLGAP5P2	0	0	0	0
OR6X1	0	0	0	0
CTDSPL2P2	0	0	0	0
APOC1	1050	1016	1649	1616
AL021155.2	1	0	1	1
PCBP2	36231	33788	42129	39168
MIR4705	0	0	0	0
AL355482.2	0	0	0	0
CBX2	4888	4757	5362	5267
MAGOH2P	9	7	16	22
RNA5S10	1	0	0	0
AL159159.1	0	0	0	0
AC026333.3	7	0	0	13
SIAE	889	881	1384	1366
RPS27AP2	0	2	7	12
AC093323.2	4	4	0	0
TTC31	1656	1723	1994	2142
OR8B1P	0	0	0	0
FUNDC2P3	0	0	0	0
ALPG	0	0	0	0
AL445685.1	0	0	0	0
CRLF1	213	270	354	349
AC006349.1	0	0	1	4
MTND3P22	0	0	0	0
C11orf96	0	0	0	0
RPL21P119	260	217	334	278
RNF10	10113	10116	11326	11328
CALD1	10741	10697	13060	12754
PQBP1	6106	5750	6658	6309
MIR130A	0	0	0	0
AC128657.1	0	0	3	3
MIR218-2	0	0	2	0
GUSBP3	44	49	66	44
C1QTNF1-AS1	22	21	24	20
AL390066.2	0	0	19	12
UPF3A	2925	2925	3533	3527
AC008728.1	0	0	0	0
AC073255.1	0	0	0	0
AL355877.1	4	7	3	6
AC063977.1	0	0	0	0
AC111006.1	0	0	0	0
MFSD4A	38	39	90	95
MAL	0	0	0	0
RNU6-147P	0	0	0	0
CYCSP4	0	0	0	0
C8orf37-AS1	1	0	0	0
PAM	2590	2558	3095	3058
SHLD2P3	210	212	291	233
FOXL3	0	0	0	0
ABCG2	3407	3378	4517	4439
NF1P12	0	0	0	0
AC108065.1	0	0	0	1
AC025279.3	0	0	0	1
AC108032.1	0	0	0	0
AP001002.1	0	0	0	0
AL355355.1	0	0	0	0
AC114812.2	8	7	8	0
TGFA-IT1	0	0	0	0
AC092332.1	0	0	0	0
AP001931.2	787	1023	265	96
RNU7-24P	0	0	0	0
AL035653.1	0	0	4	0
RPSAP40	0	0	0	0
ESPNP	0	0	0	0
TBX15	0	0	0	0
PILRB	2499	3189	3501	3481
CCNB3P1	0	0	0	0
RPL6	69324	66528	83425	79547
PLA2R1	177	174	312	316
AC106892.1	0	0	0	0
IGLV5-52	3	0	3	2
AL645924.1	0	0	0	0
AC092718.2	0	0	5	9
RN7SL614P	0	0	4	0
SLC2A11	213	213	268	315
AC114977.1	0	0	0	0
UBE2V2P2	0	0	0	0
COBLP1	0	0	0	0
RPS29P27	0	0	0	0
PPP4R4	36	33	81	80
AC008750.1	0	0	16	9
RNA5SP47	0	0	0	0
COL1A2	0	0	0	0
AC016747.3	10	10	16	16
AP005242.5	0	0	0	0
AC022211.3	53	51	69	81
MIR3655	1	1	1	1
NAALADL2	16	14	17	14
CCDC113	513	511	548	539
ABHD11	1155	1111	1281	1250
HLA-DOA	0	0	0	0
RBMY2EP	0	0	0	0
MIR548I1	0	0	0	0
MYH7	0	0	0	0
RN7SKP71	0	0	0	0
AC103706.1	73	58	81	70
RN7SKP150	7	7	11	7
CEP19	234	223	276	284
SNORD3H	0	0	0	0
AC006386.2	0	0	0	0
U3	0	0	0	0
MIR5582	1	0	0	0
PROP1	0	0	0	0
CNPY1	0	0	0	0
MIR6795	0	0	0	0
AC010336.1	0	0	8	0
RPS2P7	5	20	14	17
IGHV3-47	0	0	0	0
ERVH48-1	4	0	0	0
PDLIM1P2	0	0	0	0
MTND4P34	0	0	0	0
AC002546.1	0	0	0	0
MIR4446	0	0	0	0
AC145285.1	10	7	10	10
NPAP1P7	0	0	0	0
AL512329.1	13	22	13	22
AC104306.1	0	0	0	0
RPL7AP7	0	0	0	0
AC026421.1	0	0	0	0
AC009716.1	0	0	0	0
GJB4	0	0	0	0
FGF14-AS2	13	13	13	13
AC009065.5	21	21	26	31
PEX26	2016	1945	2356	2285
AC108065.2	0	0	0	0
IGHJ1P	0	0	0	0
FAM83G	5300	5177	5412	5240
AL807752.5	28	19	80	64
AL772284.1	0	0	0	0
HLA-N	0	0	0	0
SMCP	0	0	0	0
AL160286.1	0	0	0	0
ZDHHC1	275	290	392	407
MIR3155A	0	0	0	0
AC026991.2	0	0	0	0
RN7SL568P	0	0	0	0
GEMIN7P1	0	0	0	0
FUCA2	4510	4423	4970	4861
BTRC	1805	1749	2557	2540
ZNF100	0	0	0	0
CCL5	22	19	70	75
RBPJP6	7	4	12	10
LRRC70	25	24	24	22
LINC02439	0	0	0	0
ERICH3-AS1	0	0	0	0
AL390755.3	0	0	0	0
AC007656.3	0	0	0	0
FNIP1	1501	1478	1843	1798
NRG1	26203	25739	33542	33011
AP000547.3	180	223	179	212
AC021683.4	0	0	0	0
AL136295.1	0	0	0	0
FHOD1	4011	3711	4219	3985
MTCYBP2	0	0	0	0
CPS1	20823	20480	29337	28869
AC084864.2	0	0	0	0
AC010551.1	0	0	0	0
AC079907.1	0	0	16	20
AC068594.1	4	0	0	0
RAI14	8850	8760	12036	11886
RNU6-85P	0	0	0	0
RNU4-89P	2	2	5	4
EEF1GP6	0	0	0	0
TEKT2	0	0	0	0
AP002833.2	13	16	7	5
BX005214.2	0	0	0	0
RPL6P30	0	0	0	0
RNA5SP318	0	0	0	0
RN7SL120P	0	0	0	0
RNU4-40P	0	0	0	0
HERC2	12349	12080	14543	14478
AC092811.1	0	0	0	0
FADD	3554	3418	3756	3672
PROSER1	2006	1964	2785	2702
AC010476.2	0	0	0	0
RAE1	4781	4703	5357	5270
AC009318.1	4	4	10	4
DNM1P17	0	0	0	0
AC093864.1	0	0	0	0
AC003098.1	0	0	0	0
DANCR	2558	2513	2841	2763
DBT	1083	1041	1404	1381
MIR507	0	0	0	0
APBA3	628	616	797	795
MIR4668	2	2	0	0
STAB1	0	0	0	0
AL354741.1	0	0	0	0
AC025766.1	20	15	2	5
HIKESHIP3	0	0	0	0
CACNA1G	417	398	818	775
RN7SL474P	0	0	0	0
Z98886.1	0	0	0	0
MPP2	511	492	864	837
AL157414.4	0	0	0	0
LURAP1L-AS1	10	8	4	12
CMAHP	0	0	0	2
ARL6IP1P1	0	0	0	0
MSGN1	0	0	0	0
SALL4	194	181	258	272
AL359745.1	0	0	0	0
AC010343.2	0	0	0	0
BBS7	707	705	862	854
EEF1B2P2	0	0	0	0
UGT2A1	0	0	0	0
SSBL2P	73	100	166	168
SCGB1C2	0	0	0	0
SLC22A13	0	0	13	13
SIGLEC29P	0	0	0	0
GSTM1	0	0	4	0
KIF22	9189	8984	9074	8874
PTGER2	0	0	0	0
AC011193.2	0	0	0	0
SBNO1-AS1	73	54	104	68
AC096736.1	0	0	0	0
AL096678.1	0	0	0	0
RNU6-449P	0	0	0	0
RNU6-23P	0	0	0	0
CALM2P4	4	0	0	0
AC073389.1	16	21	36	42
RPL3P1	0	0	0	0
RPL21P10	2	0	4	2
FOXD4L5	7	6	4	4
AC021733.3	0	0	0	0
RGL1	150	137	137	126
AC096708.3	0	0	2	0
BRCA2	1319	1300	1977	1954
COG1	2676	2609	3077	3189
KRT40	0	0	0	0
C2orf15	32	18	41	34
KAT14	1646	1583	1830	2032
CCDC148	51	48	56	70
ELFN1	0	0	31	31
PLG	8	14	10	8
AC010202.1	0	0	0	0
AC011407.1	0	0	0	0
AP003120.1	0	0	0	0
SEC63P1	4	4	3	0
TPM3P6	63	49	81	104
AL604028.1	42	44	73	61
AC108066.1	0	0	0	0
SLIT2	10	10	9	10
PRAMEF11	0	0	0	0
AC084876.2	4	4	10	10
SLC6A16	155	159	177	206
AC096743.2	0	0	0	0
AC009704.3	0	0	0	0
SNORA73	0	0	0	0
UBE2D3P1	233	212	225	309
AC026474.1	0	0	0	0
C18orf32	587	693	1142	1132
SNORD88C	1	1	1	1
AEN	9837	9734	11849	11764
AC009784.1	0	0	0	0
AL157777.1	0	4	2	11
MIR3179-1	1	0	1	1
RELA-DT	116	98	130	119
ZFAND6P1	1	3	1	4
ASAP1-IT2	4	4	4	4
HCG11	799	784	988	980
FAM240B	0	0	0	0
RPL7AP38	0	0	0	0
CRYBB3	0	0	0	0
AC103563.3	0	0	0	0
NKX6-2	0	0	4	2
IL25	0	0	0	0
AC007497.1	10	6	10	7
EEF1B2P6	27	45	24	31
PDE2A	10	10	10	9
BLOC1S6P1	0	0	0	0
MTCYBP28	3	4	0	0
BAALC-AS1	13	16	50	49
VPS11	981	981	1324	1270
PPIAP4	7	7	4	4
AHCYP3	0	0	0	0
AC073896.3	41	42	44	39
EPB41	2182	2085	2661	2542
RN7SKP169	0	0	0	0
AP000769.2	0	0	0	0
SLC1A5	30048	29345	33869	33017
AC103681.2	0	0	0	0
MTND4LP20	0	0	0	0
LINC02361	36	36	15	17
AL049861.1	0	0	0	0
AC073091.1	0	0	0	0
ZDHHC3	4486	4356	5375	5266
RSBN1L	1647	1639	1993	1974
SMARCA5	6219	6077	8181	8016
FURIN	4621	4461	5043	4886
PRMT5-AS1	35	50	54	47
FO393415.2	0	0	0	0
KCTD12	186	169	212	194
MBD3L5	0	0	0	0
YDJC	1663	1603	1805	1772
PTBP2	593	582	777	768
AC005332.5	311	293	292	265
AC024084.1	0	0	0	0
LINC02588	0	0	0	0
AC007349.4	0	0	0	0
AC093010.2	1078	966	1739	1735
ERI3	3064	3009	3224	3117
AC092437.1	9	10	4	3
MAGEA11	0	0	13	16
PSMD10	3707	3627	4613	4581
AL121944.1	7	0	10	0
RNY3P3	0	0	0	0
CA14	15	21	20	14
RN7SL262P	0	3	0	0
MBTD1	1010	979	1475	1414
LINC01643	0	0	0	0
TGS1	3024	2979	3792	3711
MRPS30	3169	3178	4029	3956
CIR1P3	0	0	0	0
EML2	1526	1459	1791	1691
AC023983.1	2	3	6	4
UCHL3	1034	915	1304	1161
RNU6-738P	0	0	0	0
RNU7-85P	0	0	0	0
EIF2S1	12486	12237	14413	14111
LINC01727	0	0	0	0
AL365184.1	0	0	0	0
TRBV12-3	0	0	0	0
CDH20	0	0	0	0
RASSF2	6983	6725	7240	7003
RNU6-833P	0	0	0	0
RMDN2-AS1	0	0	0	6
ZNF354A	771	762	1123	1124
SBF1P1	0	0	0	13
IGFBP1	268	272	265	256
AC087893.1	0	0	0	0
NCKAP5-IT1	0	0	0	0
NCAN	0	0	0	0
AC007631.1	0	0	0	0
YWHAEP5	4	2	7	11
PA2G4P5	43	90	76	142
AL451046.1	0	0	0	0
AL022724.2	0	0	0	0
AL359813.2	0	0	0	0
AL121839.2	4	4	0	0
LINC00567	0	0	0	0
HS3ST4	0	0	0	0
CHRM3-AS1	0	0	0	0
AP006621.3	296	302	313	303
AC079905.1	0	0	0	0
KIAA0232	2806	2752	3564	3517
IGLV1-40	0	0	0	0
SPEN	9113	8904	11732	11496
HOXA-AS2	275	271	301	296
AC245517.5	0	0	0	0
LINC01446	0	0	0	0
TMEM259	5686	5483	6583	6305
AC008736.2	21	26	13	16
RNU6-631P	0	0	0	0
AC005261.1	934	893	1375	1292
AC005154.5	0	0	0	0
MILR1	75	81	101	82
AC124066.1	0	8	16	14
RNU6-397P	0	0	0	0
CANT1	9961	9406	11026	10342
SF3B4	10407	10211	12047	11790
DEFB107B	0	0	0	0
[truncated: 57,472 more rows]

## Sheet: diff_expr_A549_up
	baseMean	log2FoldChange	lfcSE	stat	pvalue	padj	group
AL157935.2	55.3789	1.83554	0.543214	3.37904	0.000727387	0.0107991	UP
SSC5D	11.083	6.77313	2.12509	3.18722	0.00143648	0.0181533	UP
AC011479.1	128.068	23.6936	4.78513	4.95151	7.36e-07	3.42e-05	UP
GBP4	8.82366	6.44421	2.27037	2.8384	0.00453407	0.0436209	UP
PCDHA12	460.551	1.10626	0.22364	4.94661	7.55e-07	3.5e-05	UP
COL26A1	154.959	1.12176	0.332827	3.37041	0.000750577	0.0110363	UP
PLIN4	59.3059	2.04489	0.539985	3.78695	0.000152511	0.00312696	UP
ZNF737	12.6809	6.96737	2.04222	3.41166	0.000645678	0.00981475	UP
ELFN1	14.0395	7.11422	1.98837	3.57792	0.000346335	0.00600596	UP
LINC01238	14.2685	7.13755	1.9806	3.60373	0.00031368	0.00557118	UP
LNX1	15.8103	7.28571	1.96422	3.70921	0.000207905	0.00400912	UP
MZB1	9.72434	6.58446	2.20898	2.98077	0.00287526	0.0310808	UP
AL035446.1	9.93294	6.61515	2.23098	2.96513	0.00302551	0.0322671	UP
CDCP1	148.269	1.05441	0.324393	3.2504	0.00115241	0.0152922	UP
TRBV20OR9-2	10.4266	6.68494	2.16345	3.08995	0.00200193	0.0235708	UP
TRPM8	16.304	7.32995	1.91647	3.82472	0.00013092	0.00281522	UP
Z84485.1	9.73453	6.58592	2.20142	2.99166	0.00277463	0.0301924	UP
AC009961.1	20.3697	7.65118	1.82525	4.19186	2.77e-05	0.000765149	UP
SMIM3	108.171	1.11595	0.378498	2.94836	0.0031946	0.0335296	UP
AC068025.1	10.3705	6.6774	2.25201	2.96509	0.00302598	0.0322671	UP
GPR45	8.60486	6.40794	2.28543	2.80382	0.00505011	0.0468671	UP
AC118553.1	8.80837	6.44179	2.29785	2.8034	0.00505666	0.0469082	UP
ALOX12B	33.2138	3.81483	0.848353	4.49675	6.9e-06	0.000231479	UP
NRXN2	11.0932	6.77441	2.11921	3.19666	0.00139027	0.0177331	UP
AHRR	142.875	1.43092	0.445903	3.20904	0.00133181	0.0171864	UP
DUOX2	11.0881	6.77377	2.12107	3.19356	0.00140528	0.0178523	UP
SMIM2-AS1	11.3222	6.80387	2.10701	3.22917	0.00124152	0.0162189	UP
AC104850.2	8.60486	6.40794	2.28543	2.80382	0.00505011	0.0468671	UP
GJA3	34.4941	2.3954	0.709063	3.37826	0.00072947	0.0108125	UP
TNFSF4	9.51064	6.55233	2.21687	2.95567	0.00311986	0.0329564	UP
AP000866.1	93.5771	1.19997	0.409572	2.92981	0.00339165	0.0350635	UP
KCNK6	114.672	1.1735	0.386496	3.03625	0.00239542	0.0270202	UP
MYOM1	22.1966	7.77505	1.79419	4.33346	1.47e-05	0.000445621	UP
AC012354.7	8.59467	6.40629	2.29145	2.79573	0.00517818	0.0477941	UP
H19	144.09	1.13023	0.334264	3.38127	0.000721522	0.0107381	UP
IL31RA	12.6809	6.96737	2.04222	3.41166	0.000645678	0.00981475	UP
BRWD1-AS2	10.1823	6.65082	2.17422	3.05895	0.00222113	0.0256045	UP
TBCEL-TECTA	13.9987	7.11016	2.03192	3.49923	0.000466607	0.00763511	UP
YWHAZP4	9.05265	6.48116	2.25101	2.87922	0.00398659	0.0395277	UP
AL645728.1	24.3666	2.67359	0.87138	3.06823	0.00215334	0.0249536	UP
CST1	12.8844	6.99043	2.04811	3.41311	0.000642265	0.00977636	UP
ASLP1	9.97882	6.62159	2.1988	3.01145	0.00260002	0.0287542	UP
AL162632.3	12.2229	6.91433	2.06306	3.35149	0.000803776	0.0117092	UP
BIVM-ERCC5	887.125	13.0958	1.45173	9.02083	1.87e-19	5.88e-17	UP
ATP1A2	11.3222	6.80387	2.10701	3.22917	0.00124152	0.0162189	UP
CCDC114	16.0903	7.31087	1.92718	3.79356	0.000148501	0.00306987	UP
TACR1	16.9858	7.38905	1.89857	3.89191	9.95e-05	0.00223921	UP
TRIM39-RPP21	91.5731	23.2395	4.78528	4.85645	1.2e-06	5.26e-05	UP
AL049794.1	12.8946	6.99153	2.03702	3.43223	0.000598642	0.00926007	UP
AC025171.3	9.51064	6.55233	2.21687	2.95567	0.00311986	0.0329564	UP
AC012470.1	10.4113	6.6829	2.15886	3.09556	0.00196438	0.0232031	UP
MYOM3	8.82366	6.44421	2.27037	2.8384	0.00453407	0.0436209	UP
LINC00488	78.3891	1.25693	0.452326	2.77883	0.00545555	0.0498738	UP
CYGB	72.4365	9.48147	1.54929	6.11989	9.36e-10	8.13e-08	UP
AL162411.1	189.404	1.04028	0.287576	3.61742	0.000297558	0.00536261	UP
IL1B	16.5278	7.34963	1.91024	3.84749	0.000119332	0.00260415	UP
BHLHB9	279.385	3.18572	0.538021	5.92119	3.2e-09	2.53e-07	UP
ITGB2-AS1	38.227	2.40577	0.702067	3.4267	0.000610973	0.0093856	UP
B3GAT2	32.612	2.05034	0.723992	2.83199	0.00462587	0.0443492	UP
AL158206.1	86.1553	1.19739	0.423826	2.8252	0.00472511	0.0449293	UP
ANKRD34B	9.28165	6.51718	2.23322	2.91829	0.0035196	0.0360343	UP
PAQR9-AS1	12.2636	6.91897	2.10885	3.28093	0.00103467	0.0141033	UP
PLCE1-AS1	8.82876	6.44501	2.2675	2.84234	0.00447835	0.0431979	UP
PCDHGA9	17.841	7.45972	2.52507	2.95426	0.00313418	0.0330055	UP
AP000350.4	25.6872	7.98595	1.8777	4.25305	2.11e-05	0.000604426	UP
NCCRP1	11.3222	6.80387	2.10701	3.22917	0.00124152	0.0162189	UP
ZBTB22	226.83	11.1283	1.47653	7.53677	4.82e-14	8.56e-12	UP
KRT8P43	9.28674	6.51795	2.2335	2.91826	0.00351989	0.0360343	UP
ELAVL2	8.82366	6.44421	2.27037	2.8384	0.00453407	0.0436209	UP
MUC16	9.97882	6.62159	2.1988	3.01145	0.00260002	0.0287542	UP
LINC00858	64.7031	1.41804	0.495217	2.86348	0.00419012	0.0411372	UP
PTGES3P4	33.3157	8.36076	2.00129	4.17768	2.94e-05	0.00080634	UP
DRGX	8.60486	6.40794	2.28543	2.80382	0.00505011	0.0468671	UP
AC013717.1	79.1514	8.16213	1.53642	5.31245	1.08e-07	6.16e-06	UP
TAMALIN	13.5866	7.06691	2.00527	3.52416	0.000424823	0.00710434	UP
TBC1D32	109.596	1.36936	0.381445	3.58993	0.000330768	0.00580451	UP
LGALSL-DT	8.80327	6.44098	2.31332	2.7843	0.00536438	0.0492446	UP
CNGB1	43.9857	1.67983	0.603934	2.78147	0.00541129	0.049572	UP
AF127577.4	163.716	1.23763	0.315019	3.92876	8.54e-05	0.00198168	UP
DSG2-AS1	14.7061	7.18118	1.96814	3.64872	0.000263545	0.00484471	UP
C6orf163	28.1313	2.54061	0.812845	3.12558	0.00177453	0.021455	UP
AC099811.1	11.5359	6.83091	2.10087	3.25147	0.0011481	0.0152533	UP
HTR2B	8.60996	6.40877	2.28733	2.80186	0.00508096	0.0470742	UP
METTL7A	8.81857	6.4434	2.27638	2.83055	0.00464683	0.0444564	UP
AC093838.2	9.24597	6.51179	2.31232	2.81613	0.00486059	0.0458296	UP
CFAP57	65.9107	1.42154	0.497462	2.85758	0.0042688	0.0415036	UP
NPHP3-ACAD11	54.7222	9.07695	2.07758	4.36899	1.25e-05	0.00038749	UP
SLC16A6	557.853	1.06498	0.167743	6.34891	2.17e-10	2.06e-08	UP
CRIP1	19.5307	5.11266	1.50384	3.39975	0.000674483	0.0101546	UP
ANAPC1P4	37.8716	4.72366	1.00115	4.71826	2.38e-06	9.3e-05	UP
AL008718.2	9.27655	6.51642	2.23583	2.91454	0.00356219	0.0363997	UP
CRLF2	12.9047	6.99263	2.03262	3.44021	0.000581256	0.00906686	UP
AC006213.1	15.5966	7.26604	1.95257	3.72128	0.000198215	0.00386283	UP
DPP9-AS1	19.1993	7.5659	1.88058	4.02317	5.74e-05	0.00142519	UP
EBI3	113.506	1.25038	0.373311	3.34943	0.00080977	0.0117654	UP
AP3B2	13.1235	7.01692	2.02583	3.46373	0.000532736	0.00845358	UP
DBP	145.134	1.35545	0.33688	4.02353	5.73e-05	0.00142519	UP
AC005943.1	110.676	10.0931	1.8442	5.47289	4.43e-08	2.73e-06	UP
TPPP3	10.8744	6.74563	2.13303	3.16247	0.00156438	0.0194147	UP
RN7SK	67.8602	1.97351	0.499012	3.95484	7.66e-05	0.00180639	UP
LINC01060	33.0465	2.07901	0.739331	2.81202	0.00492322	0.0462543	UP
IGSF6	11.0575	6.7699	2.17731	3.1093	0.00187531	0.0224031	UP
LINC00271	9.49025	6.54934	2.23799	2.92644	0.00342862	0.0353132	UP
IHH	9.94824	6.61731	2.1971	3.01183	0.00259677	0.0287471	UP
ARRDC4	115.099	1.21174	0.367971	3.29303	0.000991144	0.0136506	UP
CACNB4	47.4684	1.72602	0.580058	2.9756	0.00292412	0.0314853	UP
KCTD19	25.1115	4.43625	1.38152	3.21113	0.00132216	0.0170829	UP
GAB3	10.8693	6.74498	2.1316	3.16428	0.0015547	0.0193739	UP
AC008883.3	8.60486	6.40794	2.28543	2.80382	0.00505011	0.0468671	UP
AC093866.1	12.6758	6.96681	2.04277	3.41047	0.000648507	0.00985096	UP
ADCY10	8.62016	6.41042	2.30088	2.78607	0.00533512	0.0489964	UP
RASD1	16.2989	7.32951	1.91672	3.82399	0.00013131	0.00281972	UP
SPOCD1	29.4224	8.18167	1.70837	4.78916	1.67e-06	6.99e-05	UP
ARHGEF26-AS1	16.3192	7.33125	1.9224	3.81359	0.000136961	0.00289431	UP
ANO1	10.8744	6.74563	2.13303	3.16247	0.00156438	0.0194147	UP
RUNDC3A	18.3343	7.49929	1.86623	4.01843	5.86e-05	0.00145095	UP
SLFN5	696.434	1.17561	0.152559	7.70596	1.3e-14	2.47e-12	UP
AC005865.2	12.8997	6.99208	2.03398	3.43764	0.000586818	0.00912133	UP
AC020915.1	11.7853	6.86166	2.08854	3.28539	0.00101841	0.0139162	UP
EGF	29.468	2.21182	0.755791	2.92649	0.00342806	0.0353132	UP
SYT11	83.6355	1.36311	0.432258	3.15346	0.00161345	0.0199227	UP
ANKRD29	912.408	1.02384	0.132425	7.73145	1.06e-14	2.09e-12	UP
AC012254.2	62.2006	5.80496	1.94042	2.99159	0.00277527	0.0301924	UP
TP53INP1	289.922	1.04258	0.231476	4.50407	6.67e-06	0.000225307	UP
SYNGR3	209.843	2.50406	0.352532	7.10307	1.22e-12	1.79e-10	UP
AL022238.3	37.4426	8.52925	2.01875	4.22501	2.39e-05	0.000676904	UP
RGMA	9.96353	6.61945	2.18628	3.02773	0.00246401	0.0275681	UP
MYO16	9.96862	6.62016	2.18786	3.02586	0.00247929	0.0276829	UP
OVGP1	14.9402	7.20394	1.95761	3.67996	0.000233271	0.00440954	UP
TAS2R14	59.18	1.95717	0.536534	3.64781	0.000264486	0.00485795	UP
CEACAM1	89.2278	1.51533	0.427689	3.54307	0.000395495	0.00668215	UP
AF127577.6	9.06285	6.48273	2.25156	2.87921	0.00398669	0.0395277	UP
AL442125.1	85.1537	1.21606	0.430709	2.8234	0.00475175	0.0450298	UP
CTB-178M22.2	55.4535	1.59811	0.54023	2.95821	0.00309429	0.0328049	UP
ZNF117	46.6804	1.946	0.682775	2.85013	0.00437012	0.0423766	UP
AP000356.5	787.796	5.77734	0.590051	9.79126	1.23e-22	5.01e-20	UP
TESC-AS1	11.5716	6.83521	2.11707	3.22862	0.0012439	0.0162189	UP
TTC3P1	174.362	1.05086	0.314732	3.33889	0.000841139	0.0120842	UP
KLHL3	74.4493	1.57122	0.475429	3.30484	0.000950292	0.0132231	UP
Z84468.1	9.51574	6.55308	2.21854	2.95378	0.00313908	0.0330413	UP
AC011448.1	971.343	2.35459	0.347967	6.7667	1.32e-11	1.59e-09	UP
AC090061.1	9.96353	6.61945	2.18628	3.02773	0.00246401	0.0275681	UP
LINC00964	9.26126	6.51412	2.26105	2.88101	0.003964	0.0393916	UP
MICB-DT	11.3273	6.8045	2.10836	3.22739	0.00124926	0.016264	UP
CLEC4E	8.60486	6.40794	2.28543	2.80382	0.00505011	0.0468671	UP
SYTL1	13.1337	7.018	2.0232	3.46877	0.000522846	0.00833868	UP
SYTL3	23.0871	7.83184	1.78063	4.39836	1.09e-05	0.000344451	UP
FETUB	8.60486	6.40794	2.28543	2.80382	0.00505011	0.0468671	UP
CCNB3	98.35	1.20535	0.396844	3.03733	0.00238682	0.0269508	UP
EGR1	118.518	1.03761	0.362676	2.86099	0.00422315	0.04126	UP
LINC01139	9.96353	6.61945	2.18628	3.02773	0.00246401	0.0275681	UP
AC138811.2	235.8	11.1843	1.59057	7.03164	2.04e-12	2.92e-10	UP
TDO2	56.3095	2.23188	0.686763	3.24985	0.00115465	0.0153127	UP
CHRND	8.59467	6.40629	2.29145	2.79573	0.00517818	0.0477941	UP
ROPN1L	66.4396	1.82848	0.496097	3.68573	0.000228051	0.00432944	UP
PERM1	13.5764	7.06587	2.00772	3.51935	0.000432611	0.00721815	UP
TRPV2	11.312	6.80262	2.11057	3.22311	0.00126805	0.0164794	UP
IDH1-AS1	19.9271	7.61946	1.83281	4.15725	3.22e-05	0.00086896	UP
LGR4-AS1	11.7853	6.86166	2.08854	3.28539	0.00101841	0.0139162	UP
CCDC154	9.06285	6.48273	2.25156	2.87921	0.00398669	0.0395277	UP
LINC01703	2868.86	6.59016	0.176076	37.4279	1.37e-306	3.03e-302	UP
TRIM67	272.204	1.03603	0.240366	4.31023	1.63e-05	0.000484431	UP
STARD13-AS	13.5815	7.06639	2.00573	3.52311	0.000426522	0.00712735	UP
CACNA1I	12.4621	6.94223	2.05466	3.37878	0.000728076	0.0107991	UP
CFAP206	28.5676	8.13904	1.72711	4.71252	2.45e-06	9.53e-05	UP
ZMAT4	13.3627	7.04293	2.01446	3.49619	0.000471953	0.00769288	UP
ZNF91	48.0475	2.32758	0.608787	3.82331	0.000131673	0.00281972	UP
ANKRD31	16.0852	7.31043	1.92459	3.79844	0.000145608	0.00303628	UP
AC245033.1	779.155	25.7901	4.78481	5.39	7.05e-08	4.13e-06	UP
WDR86	15.8562	7.28975	1.93027	3.77655	0.000159013	0.00322274	UP
LINC00648	45.8083	1.96281	0.624948	3.14076	0.00168511	0.0206682	UP
FBXL22	61.5071	2.02536	0.533871	3.79372	0.000148406	0.00306987	UP
VLDLR-AS1	58.6916	1.4541	0.521019	2.79088	0.00525647	0.0483345	UP
TLR1	156.65	1.26683	0.322835	3.92408	8.71e-05	0.00201149	UP
LINC01694	9.51064	6.55233	2.21687	2.95567	0.00311986	0.0329564	UP
SAA1	131.468	1.00125	0.348125	2.87613	0.00402589	0.0398092	UP
ZNF177	12.2229	6.91433	2.06306	3.35149	0.000803776	0.0117092	UP
AL353732.2	10.1874	6.65152	2.17202	3.06236	0.00219598	0.0253412	UP
AC079145.1	12.4468	6.94052	2.05372	3.3795	0.000726188	0.0107929	UP
AC010733.1	53.4466	1.85805	0.570833	3.25498	0.001134	0.0151299	UP
MYO1A	15.1743	7.22634	1.95033	3.70519	0.000211236	0.00405706	UP
TIGD4	12.0143	6.88942	2.07975	3.31262	0.000924257	0.0129755	UP
AP002748.5	150.905	23.915	4.78507	4.99784	5.8e-07	2.75e-05	UP
C11orf65	20.5505	3.27	1.05388	3.10281	0.00191694	0.0228262	UP
UNC13A	188.854	1.01546	0.289768	3.5044	0.000457643	0.00751632	UP
HSPE1-MOB4	543.17	25.3322	4.78484	5.29426	1.2e-07	6.72e-06	UP
CLDN18	10.1976	6.65291	2.1752	3.05852	0.0022243	0.0256188	UP
RASGRP4	14.9402	7.20394	1.95761	3.67996	0.000233271	0.00440954	UP
PURPL	678.147	1.13689	0.164859	6.89616	5.34e-12	7.05e-10	UP
DNAI4	26.929	8.05392	1.73381	4.64523	3.4e-06	0.000125838	UP
AC073912.1	8.61506	6.40959	2.29248	2.79592	0.00517528	0.0477941	UP
LGALS4	12.1974	6.91141	2.09359	3.30123	0.000962631	0.0133275	UP
KCND1	100.57	1.5278	0.406905	3.75469	0.000173554	0.00344932	UP
PCDHA11	112.296	1.17764	0.37236	3.16264	0.00156344	0.0194147	UP
AC013394.1	23.9443	2.50473	0.892297	2.80706	0.00499954	0.0467402	UP
PRKG1-AS1	188.194	1.2613	0.315902	3.9927	6.53e-05	0.00158922	UP
CALHM5	8.60486	6.40794	2.28543	2.80382	0.00505011	0.0468671	UP
SYS1-DBNDD2	51.0489	8.97673	1.62855	5.51209	3.55e-08	2.23e-06	UP
ZNF256	96.207	1.19811	0.403446	2.9697	0.00298089	0.0319384	UP
